# Supplementary material for: First-in-Human Dose-Escalation Study of the Novel Oral Depsipeptide Class I-Targeting HDAC Inhibitor Bocodepsin (OKI-179) in Patients with Advanced Solid Tumors
Source: Cancers (Basel). 2023 Dec 23;16(1):91. doi: 10.3390/cancers16010091 (PMC10778198; doi:10.3390/cancers16010091)
Supplement: Supplementary file 1 [file cancers-16-00091-s001.zip]

Archive with 1 entries (1 files):
- cancers-2752789-supplementary.pdf
